# Supplementary material for: A global map of terrestrial habitat types
Source: Sci Data. 2020 Aug 5;7:256. doi: 10.1038/s41597-020-00599-8 (PMC7406504; doi:10.1038/s41597-020-00599-8)
Supplement: Supplementary file 2 — Supplementary Table 1 [file 41597_2020_599_MOESM2_ESM.xlsx]

## Sheet: Matchup
IUCNLevel	IUCNDefintion	IUCNNotes	NewCode	Mapped	DataCondition	Notes
1. Forest	Forest consists of a continuous stand of trees and includes both forested areas (generally with a closed canopy) and wooded areas (canopy more open, but see 2. Savanna).	Includes primary and secondary forest habitats and forest edges/margins.	100	TRUE		Forest considered all copernicus discrete land covers classes between 111-126. All closed forest types (111-116) are considered to be forest per se. A fractional tree cover cutoff was then used to assign the rest (Also from copernicus,> 50% tree covered).
1.1. Forest – Boreal	Distributed across the high latitudes of the northern hemisphere (occurring between 50 and 60° N) in a broad belt across Eurasia and North America. Trees are predominantly coniferous (pine, fir and spruce), though a few deciduous genera are nearly ubiquitous in their distribution and are locally common (see 1.4). Includes forest types described as taiga, coniferous, coniferous deciduous, and broa…		101	TRUE	(forest == 100 && (latitude > 45 && ((koeppen >= 27 && koeppen <= 29) || (koeppen >= 19 && koeppen <= 20) || (koeppen >= 23 && koeppen <= 24) || (biome == 6 && koeppen == 7) )) )	Condition being of Level 1 forest class and within the boreal climatic zones. As the latter occur also on temperate high altitude areas, another constrain might be necessary
1.2. Forest - Subarctic	Included for completeness sake - probably little forest occurs at these high latitudes.		102	TRUE	(forest == 100 && (biome == 11 && koeppen == 30 ))	Condition being of Level 1 forest class and not in Class 2. Note that in climatology, boreal forests are within the subartic
1.3. Forest – Subantarctic	Stunted forest on subantarctic islands. Forest on Auckland and Snares Islands (to New Zealand), bosques sub-antárticos (Argentina).		103	TRUE	(forest == 100 && ((latitude < 0 && subtropics == 1) && (koeppen == 16 || (koeppen >= 29 && koeppen <= 30 )) ) )	Condition being of Level 1 forest class, below 0 latitude, not in the subtropics and in climate zones characterised by oceanic climate
1.4. Forest – Temperate	Distributed in the temperate regions (under the influence of moist continental climates) of North and South America (primarily Chile), Europe, Asia (China/Korea/Japan) and Australia/New Zealand. Includes forest types described as coniferous, broadleaved evergreen, broadleaved deciduous, and mixed; also riverine and alluvial. The deciduous trees shed their leaves in the winter season. In the north…		104	TRUE	((forest == 100 && subtropics == 1) && ((koeppen >= 8 && koeppen <= 10) || ( koeppen >= 12 && koeppen <= 16) || (koeppen >= 17 && koeppen <= 18) || (koeppen >= 21 && koeppen <= 26) || ( biome >= 4 && biome <= 5) || (biome == 8 && koeppen == 7) ) )	Condition being of Level 1 forest class and in a temperate climate zone and not being in the subtropics (condition == 1 ). Adjustments made for climate pockets and extensions of temperate biomes
1.5. Forest – Subtropical/tropical dry	Distributed in the subtropical/tropical regions of the Neotropics, Africa and Indo-Malesia. Typically forests that experience a dry season of several months. Includes forest types described as deciduous, makatea, atoll/beach, palm, thorn and spiny; Florida rockland hammocks, pune rocklands, marine hammocks, shellmounds (last 4 from SE USA); bosque chaco, espinal, bosque de algarrobo/prosopis (Arg…		105	TRUE	(forest == 100 && ((subtropics == 2 && (koeppen >= 3 && koeppen <= 7)) || (biome >= 12 && biome <= 13) || (biome == 2) || (biome == 8 && (koeppen == 6 || koeppen == 4) ) ) )	Condition being of Level 1 forest class, in the subtropics and in savannah or steppe-like climate zones or biomes. Also see savannah
1.6. Forest – Subtropical/tropical moist lowland	Distributed in the subtropical/tropical regions of the Neotropics, Africa and Indo-Malesia, generally below c.1,200 m (but varying with geography and topography). Includes (lowland/hill rain/wet/humid/moist) forest types described as evergreen or semi-evergreen or broadleaved evergreen, deciduous, dipterocarp and mixed; also riparian/riverine and gallery, Sierra maestra se Cuba, selva paranaense,…	Bamboo forests found at these elevations and conditions are included here	106	TRUE	(forest == 100 && ((koeppen >= 1 && koeppen <= 2) || (koeppen == 11) || ( subtropics == 2 && (koeppen >= 12 && koeppen <= 15 )) || (subtropics == 2 && ((koeppen >= 8 && koeppen <= 9) && biome == 3)) ) )	Condition being of Level 1 forest class and in the most tropical zones and subtropical humid climate. Furthermore koeppen zone 14 & 15 in the subtropics (China, Paraguay)
1.7. Forest – Subtropical/tropical mangrove vegetation above high tide level	Distributed in the subtropics and tropics, growing in sheltered estuaries and along coastlines in brackish or salt water	Species are above the high tide level - see 12.7.	107	TRUE	(forest == 100 && mangroves == 1)	Condition being of Level 1 forest class and classified as mangrove according to the CIFOR 2016 layer
1.8. Forest – Subtropical/tropical swamp	Distributed in the subtropics and tropics. Typically flooded for at least part of the year and dependent on this flooding for its existence. Includes forest types described as peat swamp, bog, and varzea/igapo.		108	TRUE	(forest == 100 && swamp == 1)	Condition being of Level 1 forest class and being peat forming vegetation (swamp, bog, marches, … ) in tropics and suptropics according to the CIFOR dataset
1.9. Forest – Subtropical/tropical moist montane	Distributed in the subtropical/tropical regions of the Neotropics, Africa and Indo-Malesia, generally above c.1,200 m (but varying with geography and topography).Includes (lower and upper montane/mountain rain/wet/moist) forest types described as cloud, mossy, elfin, dwarf, Polylepis, coniferous, pine, pine-oak and evergreen, mesophyllous, yungas (to Peru/Bolivia/Argentina).	Includes (lower and upper montane/mountain rain/wet/moist) forest types described as cloud, mossy, elfin, dwarf, Polylepis, coniferous, pine, pine-oak and evergreen, mesophyllous, yungas (to Peru/Bolivia/Argentina).	109	TRUE	((forest == 100 && mountains == 1 && subtropics == 2) && ((koeppen >=1 && koeppen < 3) || ((koeppen == 12 || koeppen == 15) && elevation >= 1200 ) || ((koeppen >= 8 && koeppen <= 9) && biome == 3)) || ((biome == 10 || biome ==1) && (koeppen >= 9 && koeppen <= 10) ) || ( (biome == 1 && koeppen >=22) || (biome == 10 && koeppen >=29)) )	Condition being of Level 1 forest class, in the tropical zones or within tropical or suptropical lattitude. Furthermore being montaneous according to the global mountain mask. Adjustment made for pockets in subtropical climate and biomes
2. Savanna	Savannas are transitional between grasslands and forests. They are ecosystems dominated by a grass ground cover with an overstorey of widely spaced trees and shrubs. May be referred to as savanna woodlands, savanna parklands, savanna grasslands, low tree/shrub savannas, thicket/scrub savannas. Distributed largely in Africa, Australia (mostly northern), Asia (India, SE Asia) and South America.		200	TRUE		Savanna being shrubs or herbaceous vegetation (class 20/30) or open forest with less than 50% forest cover (121 - 126). They furthermore exclusively occur in the tropical/suptropical savanna climate (koeppen == 3) and dry or alternatively in steppe-like climates in sub-tropics ( koeppen == 6 || koeppen == 11 || koeppen == 14) ) below 30 latitude. In contrast to forest it is assumed that savannah …
2.1. Savanna - Dry	Needs to be defined. Includes savanna types described as Eucalyptus and Acacia woodland, mopane/miombo/Brachystegia woodlands (Africa), cerrado/campos/caatinga (Brazil, Guiana), chaco seco (Argentina/Uruguay) and mulga (Australia), oak woodlands (mid- western USA)		201	TRUE	(savanna == 200 && ((koeppen == 3 || koeppen == 4 || koeppen == 6) ) )	Hard being not defined. Set to the Koeppen savanna climate zone
2.2. Savanna - Moist	Needs to be defined. Includes savanna types described as pantanal (Brazil/Bolivia/Paraguay), chaco or chaco húmedo (Paraguay/Bolivia/Argentina), and llanos (Venezuela/Colombia).		202	TRUE	(savanna == 200 && ((koeppen == 11 || koeppen == 14) || ((koeppen == 3 || koeppen == 6) && biome == 9 ) ) )	Hard being not defined. Set to the other climatic zones defined as being savanna
3. Shrubland			300	TRUE		Copernicus land cover shrub (20). Furthermore not being Savannah and usually having less than 50% closed tree cover fraction
3.1. Shrubland – Subarctic	Needs to be defined		301	TRUE	(shrub == 300 && (biome == 11 && koeppen == 30))	As for subarctic forests, but defined for land cover type shrubland. Occuring in polar climate
3.2. Shrubland – Subantarctic	Needs to be defined		302	TRUE	(shrub == 300 && ((latitude < 0 && subtropics == 1) && (koeppen == 16 || (koeppen >= 29 && koeppen <= 30 )) ) )	As for subantarctic forests, but defined for land cover type shrubland
3.3. Shrubland – Boreal	Needs to be defined		303	TRUE	(shrub == 300 && (latitude > 45 && ((koeppen >= 27 && koeppen <= 29) || (koeppen >= 19 && koeppen <= 20) || (koeppen >= 23 && koeppen <= 24) || (biome == 6 && koeppen == 7) )) )	As for boreal forests, but defined for land cover type shrubland
3.4. Shrubland –Temperate	Needs to be defined. Compare to 3.5, 4.4 and 4.5 Includes semi-deserts dominated by shrubs, coastal beach shrublands (e.g. to be added)		304	TRUE	((shrub == 300 && subtropics == 1) && ((koeppen >=8 && koeppen <= 10) || (koeppen >= 12 && koeppen <= 19) || (koeppen >= 21 && koeppen <= 26) || (((biome >= 4 && biome <= 5) || biome == 8 || biome == 10 ) && koeppen >= 27) ))	As for temperate forests, but excluding those climate zones that are considered warm / mediterranean. Exclusion also on being not in the belt of cancer / tropics with adjustment for climatic pockets and biomes
3.5. Shrubland – Subtropical/tropical dry	Needs to be defined. Found mainly on the lowlands. Compare to 3.4, 4.4 and 4.5. Includes (arid/semi-desert/dry) shrubland types described as succulent, thorn or thorn scrub, karoo, strandveld (South Africa), Kalahari (Botswana, Namibia, South Africa), restingas (coastal scrub in Brazil); coastal strand; xerophyllous scrub; chapparal (Mexico and SW US); enclave, matorral sammofilo, matorral seco (…		305	TRUE	(shrub == 300 && ((koeppen >= 3 && koeppen <= 7) || (biome >= 2 && biome <= 3) || ( biome == 7 ) ) )	Shrubland in arid or savanna climate
3.6. Shrubland – Subtropical/tropical moist	Humid/semi-humid shrubland types described as evergreen and found mainly on the lowlands. Includes vegetation on river islands and in the riparian zones; matorral húmedo (Argentina, Paraguay, Uruguay)		306	TRUE	(shrub == 300 && ((koeppen == 1 || koeppen == 2) || (koeppen >= 11 && koeppen <= 12) || ((koeppen >= 14 && koeppen <= 15) && subtropics == 2) ) )	Shrubland and in sub/tropical most climate zones
3.7. Shrubland – Subtropical/tropical high altitude	Alpine/subalpine shrubland types around and above the tree-line in mountainous regions. Some of the shrublands are dominated by rhododendron, juniper or birch; prepuna (Argentina, Paraguay, Uruguay).		307	TRUE	( (shrub == 300 && subtropics == 2 && (mountains == 1 || alpine_abovetreelines == 1)) && ((koeppen >=1 && koeppen < 3) || ((koeppen >= 9 && koeppen <= 12 || (koeppen == 15 || koeppen >= 29 ) || (biome == 10) || (biome == 1 && koeppen >=22) ) && elevation >= 1200 )) )	As for tropical/subtropical forests, but defined for land cover type shrubland. Some small changes to account differences above the tree line in subtropical regions
3.8. Shrubland – Mediterranean-type shrubby vegetation	Distributed in Mediterranean ecosystems of Australia, Chile, Europe/North Africa, North America (primarily California) and South Africa. Evergreen shrubs and sclerophyllous trees (low in stature with a relatively open canopy) are the dominant plant forms, and frequent fires have historically played an important role in regulating community composition and structure. The areas are characterized by…		308	TRUE	(shrub == 300 && ((koeppen >=8 && koeppen <= 10) && (subtropics == 1 && biome == 12)) )	In mediterranean climate zones, so mainly temperate meditteranean zones with warm to hot summers ( https://en.wikipedia.org/wiki/Mediterranean_climate ) and has to be above / below the belt of cancer (|23.5| latitude)
4. Grassland	Grasslands occur in regions with warm growing seasons and moderate water shortages. Native grasslands are comprised of grasses and broadleaved herbaceous plants, and are either without woody plants, or the latter are very sparsely distributed (see also 2. Savanna).		400	TRUE		Grassland according to Copernicus (class 30 - herbaceous vegetation). Condition of natural grassland being not a pasture and have little to no tree cover. Also bare/sparse vegetation or moss/lichen that is not already a desert
4.1. Grassland – Tundra	Grasslands which have developed over permafrost. Confined to the northern hemisphere where it encircles the north pole and extends south to the Boreal Forests. The area is characterized by its extremely cold desert-like conditions.		401	TRUE	(grass == 400 && ( (koeppen >= 19 && koeppen <= 20) || (koeppen >= 23 && koeppen <= 24) || ((koeppen >= 27 && koeppen <= 30) && (biome == 6 || biome == 11 || (biome == 13 && subtropics == 1)) || (biome == 6 && koeppen == 7) ) ) )	Defined as for in boreal areas, but for grasslands. Now with biome addition for correcting iceland as well other climatic pockets
4.2. Grassland – Subarctic	Not defined		402	TRUE	((grass == 400 || LC == 100) && (biome == 11 && koeppen == 30 ) )	Not defined. Set to grass or moss & lichen occurring in polar climate
4.3. Grassland – Subantarctic	Tussock grassland on subantarctic islands.		403	TRUE	(grass == 400 && ((latitude < 0 && subtropics == 1) && (koeppen == 16 || (koeppen >= 29 && koeppen <= 30 )) ) )	As for forst, but here for grassland. Subantarctic island climate
4.4. Grassland – Temperate	Not defined. See 3.4, 3.5 and 4.5. Includes grassland types described as prairies (North America); steppe (Eurasia); calcareous; siliceous; edaphic; pampa or pampas (South America); pastizal patagónico, patagonia, pastizal pampeano (Argentina).		404	TRUE	((grass == 400 && subtropics == 1) && ((koeppen >=7 && koeppen <= 10) || (koeppen >= 12 && koeppen <= 16) || (koeppen >= 17 && koeppen <= 18) || (koeppen >= 21 && koeppen <= 26) || ((koeppen >= 27 && (biome >= 4 && biome <= 5) || biome == 8 || biome == 10)) ) )	Grassland in temperate climate as well as arid steppes for North america. Not beeing in the tropics (above/below belt of cancer), while adjusting for other climatically suitable pockets and biomes
4.5. Grassland – Subtropical/tropical dry	Not defined. See 3.4, 3.5 and 4.4. Includes (arid/dry) grassland types described as hummock/tussock (Australia); estepa (Argentina, Paraguay, Uruguay).		405	TRUE	(grass == 400 && (koeppen >= 3 && koeppen <= 7) || ( biome == 7 ) )	Grassland in dry savanna and suptropical arid dry climates
4.6. Grassland – Subtropical/tropical seasonally wet/flooded	Not defined.		406	TRUE	(grass == 400 && ((koeppen >= 1 && koeppen <= 2) || (koeppen >= 11 && koeppen <= 12) || ((koeppen >= 14 && koeppen <= 15) && subtropics == 2) ) )	Grassland that is in tropical climate and not already one of the other climates
4.7. Grassland – Subtropical/tropical high altitude	Sometimes also referred to as alpine tundra. The night time temperatures are usually below freezing, but the soils are well- drained.		407	TRUE	((grass == 400 && (alpine_abovetreelines == 1 || mountains == 1)) && ((koeppen >= 1 && koeppen < 3) || ((koeppen == 11 || koeppen == 12 || koeppen == 15 || (koeppen >= 29 && subtropics == 2) || biome == 10 ) && elevation >= 1200 )) )	Montaneous grassland in tropics and subtropics
5. Wetlands (inland)	Not defined	Inland wetlands correspond to the wetland types recognized by Ramsar. Note that other aquatic habitats are dealt with under other habitats (see 1. Forest, 4. Grassland, 9-12. Marine, 13. Coastal and 15. Artificial).	500	TRUE		Wetlands being herbaceously water cover (90) or permanent water covered (80) according to Copernicus
5.1. Wetlands (inland) – Permanent rivers/streams/creeks (includes waterfalls)	Not defined. Includes waterfalls		501	TRUE	(LC == 80 && ((glwd == 3) && GSWtransition <= 3)	Permanent waterarea and of class 3 in the GLWD and permanent waterstructure in last 20 years
5.2. Wetlands (inland) – Seasonal/intermittent/irregular rivers/streams/creeks	Not defined		502	TRUE	((wetlands == 500) && (glwd == 3 || (glwd >= 11 && glwd <= 12)))	Seasonally flooded land and wetland complexes. River in GLWD and non-permanent water
5.3. Wetlands (inland) – Shrub dominated wetlands	Shrub swamps, shrub-dominated freshwater marshes, shrub carr, alder thicket on inorganic soils.		503	TRUE	((glwd == 5 && wetlands == 500) || (LC == 20 && glwd == 10))	Swamp forest or wetland complexes dominated by predominatly water
5.4. Wetlands (inland) – Bogs, marshes, swamps, fens, peatlands	Generally over 8 ha. Also includes mires. Bogs are peat-accumulating systems fed only by rainwater and thus have very low nutrient levels. They are usually strongly acidic, and water flow is restricted. The water table is either at or just below the surface and remains relatively constant. Fens have a predominantly peat substrate, but the peat is shallower and more decomposed than bogs. They are …	Excludes saline marshes (see 5.16 and 5.17). Note that the size difference between marshes coded here versus under 5.7 or 5.8.	504	TRUE	(wetlands == 500 && ((glwd == 8 || glwd >= 10) && (intertidal == 0 && GSWtransition < 4) && (LC == 90 && glwd == 5))	Wetland and of class 8 in the GLWD. Alternatively flooded grassland in marshy forests
5.5. Wetlands (inland) – Permanent freshwater lakes (over 8 ha)	Over 8 ha. Includes large oxbow lakes (see 13.5).	Includes Caspian Sea	505	TRUE	(LC == 80 && (glwd == 1 || hydrolakes == 1))	Permanent water and of lake class according to GLWD or Hydrolakes
5.6. Wetlands (inland) – Seasonal/intermittent freshwater lakes (over 8 ha)	Over 8 ha. Includes floodplain lakes (see 13.5).		506	TRUE	(wetlands == 500 && ((hydrolakes == 1 || glwd == 9) && GSWtransition >= 4) )	Wetland and of class 9 in GLWD or lake in Hydrolakes. Furthermore being known to seasonally vary
5.7. Wetlands (inland) – Permanent freshwater marshes/pools (under 8 ha)	Ponds (below 8 ha), marshes and swamps on inorganic soils; with emergent vegetation water-logged for at least most of the growing season.		507	TRUE	(wetlands == 500 && glwd == 4)	Wetland and of class 4 in the GLWD. Assumed to be small in area
5.8. Wetlands (inland) – Seasonal/intermittent freshwater marshes/pools (under 8 ha)	Below 8 ha. On inorganic soils; includes sloughs, potholes, seasonally flooded meadows, sedge marshes.		508	TRUE	(wetlands == 500 && glwd == 12)	Wetland and of class 12 in the GLWD. Assumed to be small in area
5.9. Wetlands (inland) – Freshwater springs and oases	Not defined		509	FALSE		NOT YET MAPPED.
5.10. Wetlands (inland) – Tundra wetlands (inc. pools and temporary waters from snowmelt)	Includes tundra pools and temporary waters from snowmelt.		510	TRUE	(wetlands == 500 && ((koeppen >= 27 && koeppen <= 28) || (koeppen >= 19 && koeppen <= 20) || (koeppen >= 23 && koeppen <=24)) )	Wetlands being in tunra and subartic regions
5.11. Wetlands (inland) – Alpine wetlands (inc. temporary waters from snowmelt)	Includes alpine meadows, seepages, temporary waters from snowmelt.		511	TRUE	(wetlands == 500 && (mountains >= 1 && mountains <= 4))	Alpine wetlands being in mountains of zone 1-4 (over 1000m, not a basin)
5.12. Wetlands (inland) – Geothermal wetlands	Wetlands influenced by heated geothermal water or chemistry derived from current or former geothermal activity. Often found in volcanically active areas.		512	FALSE		NOT YET MAPPED.
5.13. Wetlands (inland) – Permanent inland deltas	Created by a river dividing into multiple branches, these usually rejoin and continue to the sea. They often occur on former lake beds. In some cases a river flowing into a flat arid area splits into channels which then evaporate as it progresses into the desert.	The Inner Niger Delta and Peace–Athabasca Delta are notable examples. The Amazon has an inland delta before the island of Marajó and the Okavango Delta is the best example of a desert inland delta .	513	TRUE	((wetlands == 500 && intertidal == 0 && GSWtransition < 4) && (glwd == 4 || (glwd >= 9 && glwd <= 12) ))	Mapped as inland wetland complex (respective classes from GLWD) afar from the intertidal zone.
5.14. Wetlands (inland) – Permanent saline, brackish or alkaline lakes	Not defined		514	TRUE	(wetlands == 500 && glwd == 7)	Wetland and of class 7 in the GLWD
5.15. Wetlands (inland) – Seasonal/intermittent saline, brackish or alkaline lakes and flats	Not defined		515	TRUE	((wetlands == 500 && intertidal == 1 && GSWtransition >= 4) && (glwd == 6 || (glwd >= 9 && glwd <= 12) ))	Mapped as wetland complex under the assumption that intertidal brackish water supplies the source
5.16. Wetlands (inland) – Permanent saline, brackish or alkaline marshes/pools	Not defined		516	FALSE		NOT YET MAPPED. HAPPY FOR SUGGESTIONS
5.17. Wetlands (inland) – Seasonal/intermittent saline, brackish or alkaline marshes/pools	Not defined	Salinas in South America.	517	FALSE		NOT YET MAPPED. HAPPY FOR SUGGESTIONS
5.18. Wetlands (inland) – Karst and other subterranean hydrological systems (inland)	Not defined		518	FALSE		NOT YET MAPPED. HAPPY FOR SUGGESTIONS
6. Rocky Areas (e.g., inland cliffs, mountain peaks)	Not defined. Includes inland cliffs, mountain peaks, talus, feldmark.		600	TRUE	((LC == 60 || LC == 100) && ( mountains <= 3 || slope > 8.75 ) )	bare area in mountaineous regions or with large slopes following K1 (Kapos et al, Sayre 2018) mountain definition. Copernicus classes 60 and 100 as bare land or mosses
7. Caves & Subterranean Habitats (non-aquatic)			700	FALSE		NOT MAPPED
7.1. Caves and Subterranean Habitats (non-aquatic) – Caves			701	FALSE		NOT MAPPED
7.2. Caves and Subterranean Habitats (non-aquatic) – Other subterranean habitats			702	FALSE		NOT MAPPED
8. Desert	Desert consists of arid landscapes with a sparse plant cover, except in depressions where water accumulates. The sandy, stony or rocky substrate contributes more to the appearance of the landscape than does the vegetation.		800	TRUE	(desert == 1 && ((koeppen >= 4 && koeppen <= 7) || koeppen >= 29))	Anything that is not already a rocky area (category 6) and in hot and cold desert areas of the world
8.1. Desert – Hot	Not defined. [Deserts where the main form of precipitation is rain, thus would include the Arabian Desert; various Australian deserts - Great Sandy, Victoria, Simpson, Gibson and Sturt; Sahara; and the Thar in India].		801	TRUE	(desert == 800 && koeppen == 4)	Bare Area in hot desert climate zone
8.2. Desert – Temperate	Not defined. [Not clear, but might include the Takla Makan Desert in China, and the desert areas of Turkestan and possibly the Iranian Desert].		802	TRUE	(desert == 800 && (koeppen >= 5 && koeppen <= 6))	Bare area and desert further away from tropical zones
8.3. Desert – Cold	Not defined. [Deserts where the main form of precipitation is snow or fog, and thus would include the Atacama Desert (Peru and Chile), Gobi Desert (China and Mongolia), Namib Desert (Namibia and bit of South Africa), Antarctica and parts of the Arctic].		803	TRUE	(desert == 800 && (koeppen == 7 || koeppen >= 29))	Deserts in cold steppes or polar climate
9. Marine Neritic			900	FALSE		NOT MAPPED
9.1. Marine Neritic – Pelagic			901	FALSE		NOT MAPPED
9.2. Marine Neritic – Subtidal rock and rocky reefs			902	FALSE		NOT MAPPED
9.3. Marine Neritic – Subtidal loose rock/pebble/gravel			903	FALSE		NOT MAPPED
9.4. Marine Neritic – Subtidal sandy			904	FALSE		NOT MAPPED
9.5. Marine Neritic – Subtidal sandy-mud			905	FALSE		NOT MAPPED
9.6. Marine Neritic – Subtidal muddy			906	FALSE		NOT MAPPED
9.7. Marine Neritic – Macroalgal/kelp			907	FALSE		NOT MAPPED
9.8. Marine Neritic – Coral Reef			980	FALSE		NOT MAPPED
9.8.1. Outer reef channel			981	FALSE		NOT MAPPED
9.8.2. Back slope			982	FALSE		NOT MAPPED
9.8.3. Foreslope (outer reef slope)			983	FALSE		NOT MAPPED
9.8.4. Lagoon			984	FALSE		NOT MAPPED
9.8.5. Inter-reef soft substrate			985	FALSE		NOT MAPPED
9.8.6. Inter-reef rubble substrate			986	FALSE		NOT MAPPED
9.9 Seagrass (Submerged)			909	FALSE		NOT MAPPED
9.10 Estuaries			910	FALSE		NOT MAPPED
10 Marine Oceanic			1000	FALSE		NOT MAPPED
10.1 Epipelagic (0–200 m)			1001	FALSE		NOT MAPPED
10.2 Mesopelagic (200–1,000 m)			1002	FALSE		NOT MAPPED
10.3 Bathypelagic (1,000–4,000 m)			1003	FALSE		NOT MAPPED
10.4 Abyssopelagic (4,000–6,000 m)			1004	FALSE		NOT MAPPED
11 Marine Deep Ocean Floor (Benthic and Demersal)			1100	FALSE		NOT MAPPED
11.1 Continental Slope/Bathyl Zone (200–4,000 m)			1101	FALSE		NOT MAPPED
11.1.1 Hard Substrate			1111	FALSE		NOT MAPPED
11.1.2 Soft Substrate			1112	FALSE		NOT MAPPED
11.2 Abyssal Plain (4,000–6,000 m)			1102	FALSE		NOT MAPPED
11.3 Abyssal Mountain/Hills (4,000–6,000 m)			1103	FALSE		NOT MAPPED
11.4 Hadal/Deep Sea Trench (>6,000 m)			1104	FALSE		NOT MAPPED
11.5 Seamount			1105	FALSE		NOT MAPPED
11.6 Deep Sea Vents (Rifts/Seeps)			1106	FALSE		NOT MAPPED
12 Marine Intertidal			1200	FALSE		NOT MAPPED
12.1 Rocky Shoreline			1201	FALSE		NOT MAPPED
12.2 Sandy Shoreline and/or Beaches, Sand Bars, Spits, etc.			1202	FALSE		NOT MAPPED
12.3 Shingle and/or Pebble Shoreline and/or Beaches			1203	FALSE		NOT MAPPED
12.4 Mud Shoreline and Intertidal Mud Flats			1204	FALSE		NOT MAPPED
12.5 Salt Marshes (Emergent Grasses)			1205	FALSE		NOT MAPPED
12.6 Tidepools			1206	FALSE		NOT MAPPED
12.7 Mangrove Submerged Roots			1207	FALSE		NOT MAPPED
13 Marine Coastal/Supratidal			1300	FALSE		NOT MAPPED
13.1 Sea Cliffs and Rocky Offshore Islands			1301	FALSE		NOT MAPPED
13.2 Coastal Caves/Karst			1302	FALSE		NOT MAPPED
13.3 Coastal Sand Dunes			1303	FALSE		NOT MAPPED
13.4 Coastal Brackish/Saline Lagoons/Marine Lakes			1304	FALSE		NOT MAPPED
13.5 Coastal Freshwater Lakes			1305	FALSE		NOT MAPPED
14 Artificial - Terrestrial			1400	TRUE		Everything not mapped in 1401-1406
14.1 Arable Land	Includes cereal fields, rice paddies, perennial crops, orchards and groves (but see 14.3 and 14.4).	Secondary grasslands may be coded here or under 14.2, depends on the usage.	1401	TRUE	(LC == 40)	All copernicus land categories with arable land are considered arable land. Small fields can be considered rural gardens (see 14.4) and are excluded previously.
14.2 Pastureland	Includes fertilized or re-seeded permanent grasslands, sometimes treated with selective herbicides, with very impoverished flora and fauna. Also includes secondary grasslands and wooded farmland.		1402	TRUE	(LC == 30 || LC == 20 || LC == 100 || LC == 60) && pasture == 1)	Broad grassland, shrubland and herbaceous vegetation cover that is also predominantly used as pasture site. Custom Global pasture mask
14.3 Plantations	A plantation is an intentional planting of a crop, on a larger scale, usually for uses other than cereal production or pasture. The term is currently most often used for plantings of trees and shrubs. The term tends also to be used for plantings maintained on economic bases other than that of subsistence farming. Plantations are typically (but not exclusively) found in tropical or semitropical co…		1403	TRUE	(plantation == 1 && ((LC >= 111 && LC <= 116) || ((LC >= 111 && LC <= 126) && subtropics == 1 )) )	TBD! Plantations being defined as all tree covered land that is 'forest' according to the Copernicus land cover map as well as 'planted forest' according to the IIASA developed Forest management layer
14.4 Rural Gardens	Rural gardens are located in a rural setting, serving families whose main income comes from wage labour (rural or urban). Rural gardens differ from arable land production by the following features which are usually, but by no means in all cases, found simultaneously: (1) cropping plants for personal consumption that cannot be collected nor supplied by arable farming, (2) small plots, (3) proximit…	Market gardens should be coded here.	1404	TRUE	((subtropics == 1 && iiasa_smallfields == 1) && (LC == 40 && urbanboundary == 1) )	Very challenging to map, given that this habitat is a mixture of biophysical and socioeconomic parameters (there is no way to quantify wage labour spatially). Here defined as croplands sites in the sub-urban boundary area (500m near urban land cover) where the IIASA field size indicates a field of small size. Furthermore limited to the tropics and sub-tropics (23.5° above and below the equator)
14.5 Urban Areas	Occurs throughout the world. Usually metropolitan and commercial areas dominated by asphalt, concrete and roof. Includes buildings, lawns and parks		1405	TRUE	(LC == 50)	Urban areas are urban covered land according to Copernicus or bare land that is not already a desert or trees/parks in urban areas according to the IIASA developed Forest management layer.
14.6 Subtropical/Tropical Heavily Degraded Former Forest	Former subtropical or tropical forest that has been extensively cleared or impacted by human activities. Often there is some degree of regeneration or there are small fragments of forest remaining.	There is currently no differentiation between lowland and montane types.	1406	FALSE		Not mapped. Potentially added in the future. Implies that conversion to plantation or reforestation is excluded, but natural regeneration can happen. It basically represents largely clear-felled forest with some degree of regeneration.
15 Artificial - Aquatic			1500	FALSE		NOT YET MAPPED. HAPPY FOR SUGGESTIONS
15.1 Water Storage Areas [over 8 ha]			1501	FALSE		NOT YET MAPPED. HAPPY FOR SUGGESTIONS
15.2 Ponds [below 8 ha]			1502	FALSE		NOT YET MAPPED. HAPPY FOR SUGGESTIONS
15.3 Aquaculture Ponds			1503	FALSE		NOT YET MAPPED. HAPPY FOR SUGGESTIONS
15.4 Salt Exploitation Sites			1504	FALSE		NOT YET MAPPED. HAPPY FOR SUGGESTIONS
15.5 Excavations (open)			1505	FALSE		NOT YET MAPPED. HAPPY FOR SUGGESTIONS
15.6 Wastewater Treatment Areas			1506	FALSE		NOT YET MAPPED. HAPPY FOR SUGGESTIONS
15.7 Irrigated Land [includes irrigation channels]			1507	FALSE		NOT YET MAPPED. HAPPY FOR SUGGESTIONS. Also unclear how this is different from arable land
15.8 Seasonally Flooded Agricultural Land			1508	FALSE		NOT YET MAPPED. HAPPY FOR SUGGESTIONS
15.9 Canals and Drainage Channels, Ditches			1509	FALSE		NOT YET MAPPED. HAPPY FOR SUGGESTIONS
15.10 Karst and Other Subterranean Hydrological Systems [human-made]			1510	FALSE		NOT YET MAPPED. HAPPY FOR SUGGESTIONS
15.11 Marine Anthropogenic Structures			1511	FALSE		NOT YET MAPPED. HAPPY FOR SUGGESTIONS
15.12 Mariculture Cages			1512	FALSE		NOT YET MAPPED. HAPPY FOR SUGGESTIONS
15.13 Mari/Brackish-culture Ponds			1513	FALSE		NOT YET MAPPED. HAPPY FOR SUGGESTIONS
16 Introduced Vegetation	Includes only non-cultivated species or those that have escaped from cultivation.		1600	FALSE		NOT YET MAPPED. HAPPY FOR SUGGESTIONS
17 Other	A habitat type not covered by any of the other categories in the system.		1700	TRUE	All other	Should not be mapped directly
18 Unknown			1800	FALSE
